# Supplementary material for: Seed Halopriming as an Effective Strategy to Enhance Salt Tolerance in Cakile maritima: Activation of Antioxidant and Genetic Responses
Source: Antioxidants (Basel). 2025 Mar 18;14(3):353. doi: 10.3390/antiox14030353 (PMC11939278; doi:10.3390/antiox14030353)
Supplement: Supplementary file 1 [file antioxidants-14-00353-s001.zip]

Archive with 1 entries (1 files):
- antioxidants-3488099-supplementary.pdf
